# Supplementary material for: Investigating the evolution of undergraduate medical students’ perception and performance in relation to an innovative curriculum-based research module: A convergent mixed methods study launching the 8A-Model
Source: PLoS One. 2023 Jan 13;18(1):e0280310. doi: 10.1371/journal.pone.0280310 (PMC9838838; doi:10.1371/journal.pone.0280310)
Supplement: S1 Data — (XLSX) [file pone.0280310.s001.xlsx]

## Sheet: Sheet2
Semester	Cohort	GPA in Research Module Courses	Semester GPA
1		.	3.19
1		.	3.19
1	2022	.	4
1	2022	.	3.3
1	2022	.	3.81
1	2022	.	2.38
1	2022	.
1	2022	.	3.7
1	2022	.	2.56
1	2022	.	2.3
1	2022	.	2.63
1	2022	.
1	2022	.	3.3
1	2022	.	2.93
1	2022	.	1.7
1	2022	.	3.45
1	2022	.	2.89
1	2022	.	3.08
1	2022	.	3
1	2022	.
1	2022	.	2.11
1	2022	.	4
1	2022	.	1.45
1	2022	.	3.11
1	2022	.	3.08
1	2022	.	3.08
1	2022	.	2.74
1	2022	.	3.11
1	2022	.	1.3
1	2022	.
1	2022	.
1	2022	.	2.93
1	2022	.	3.3
1	2022	.	2.55
1	2022	.	2.93
1	2022	.	4
1	2022	.	2.68
1	2022	.	2.81
1	2022	.	2.19
1	2022	.	3.55
1	2022	.	3.55
1	2022	.
1	2022	.	2.3
1	2022	.	3.7
1	2022	.	1.93
1	2022	.	2.19
1	2022	.	1.26
1	2022	.	1.56
1	2022	.	2.11
1	2022	.	2.55
1	2022	.	2.81
1	2022	.	3.56
1	2022	.
1	2022	.	2.81
1	2023	2.7	3.32
1	2023	4	2.57
1	2023	3	3.24
1	2023	3.7	3.79
1	2023	3	3.3
1	2023	4	3.94
1	2023	2.3	2.87
1	2023	3.7	3.53
1	2023	3.3	2.88
1	2023	2.3	2.47
1	2023	3.7	3.2
1	2023	2.3	3.15
1	2023	4	4
1	2023	3.7	3.5
1	2023	2.3	3.53
1	2023	4	3.79
1	2023	3.7
1	2023	3	3.12
1	2023	3.3	3.76
1	2023	4	3.3
1	2023	2.3	2.89
1	2023	2.3	2.47
1	2023	3.3	3.39
1	2023	2.3	2.94
1	2023	2.3	2.59
1	2023	0
1	2023	3.7	3.23
1	2023	3	2.72
1	2023	3.7	3.95
1	2023	2.3	1.88
1	2023	2.7	2.31
1	2023	3.3	2.61
1	2023	3	3.07
1	2023	2.3	3.31
1	2023	3.3	2.62
1	2023	1.3
1	2023	2	1.36
1	2023	3
1	2024	2.7	2.29
1	2024	3	3.17
1	2024	3.3	3.22
1	2024	2.7	2.9
1	2024	3.3	3.29
1	2024	2.7	2.8
1	2024	2.7	2.42
1	2024	2.7	3.2
1	2024	3.7	3.25
1	2024	2	2.64
1	2024	2.7	2.75
1	2024	4	3.93
1	2024	2.7	2.78
1	2024	1
1	2024	4	3.83
1	2024	3.3	3.19
1	2024	0
1	2024	1.7
1	2024	2.7	2.63
1	2024	3	3.38
1	2024	0
1	2024	3.7	3.53
1	2024	3.7	2.67
1	2024	2.3	2.78
1	2024	4	3
1	2024	2.7	2.06
1	2024	3	2.38
1	2024	2
1	2024	3.3	2.78
1	2024	2.7	2.26
1	2024	3	2.85
1	2024	3.3	3.09
1	2024	2.7	2.17
1	2024	3	2.54
1	2024	3.3	3.35
1	2024	3.7	3.39
1	2024	4	2.73
1	2024	3.3	3.07
1	2024	2.7	2.78
1	2024	2.7	2.49
1	2024	2.3	3.12
1	2024	3.7	1.97
1	2024	3.7	2.43
1	2024	1.3	2.33
1	2024	3.3	2.88
1	2024	2.3	2.33
1	2024	2.7	2.58
1	2024	3.7	3.78
1	2024	3.7	3.85
1	2024	0
1	2024	2.3	2.43
1	2024	0
1	2024	3.7	3.41
1	2024	0	1.03
1	2024	3.3	3.48
1	2024	2.3	2.96
1	2024	2.7	2.41
1	2024	3	2.83
1	2024	1.7	1.84
1	2024	2	2.41
1	2024	3.7	3.43
1	2024	3	2.28
1	2024	3.3	2.63
1	2024	4	2.54
1	2024	0
1	2024	3
1	2025	0	2.29
1	2025	3.3	2.26
1	2025	2	3.89
1	2025	3.3	3.2
1	2025	3.3	3.8
1	2025	4	3.94
1	2025	3.3	0.75
1	2025	1.3	4
1	2025	4	1.91
1	2025	1.7	3.38
1	2025	3.7	1.19
1	2025	2.3	3.46
1	2025	2.3	2.36
1	2025	3.3	3.61
1	2025	4	2.44
1	2025	2.7	2.83
1	2025	1.3	3.35
1	2025	3.3	3.41
1	2025	4	2.59
1	2025	4	0.23
1	2025	0	2.51
1	2025	3.3	3.89
1	2025	4	3.53
1	2025	3.7	2.83
1	2025	1.3	2.87
1	2025	3.7	2.54
1	2025	3.3	3.77
1	2025	3.3	3.37
1	2025	2.7	2.94
1	2025	3.3	3.63
1	2025	2.3	3.11
1	2025	3.3	1.62
1	2025	2.3	2.5
1	2025	3	3.29
1	2025	3	3.54
1	2025	4	1.86
1	2025	1.7	2.66
1	2025	2.7	2.86
1	2025	3.3	2.01
1	2025	2.7	0.41
1	2025	3	2.03
1	2025	1.3	0.74
1	2025	2	1.99
1	2025	1.3	1.16
1	2025	3	2.13
1	2025	3.3	2.29
1	2025	3.3	3.15
1	2025	3.3	2.64
1	2025	2.7	2.26
1	2025	4	3.43
1	2025	2.3	2.43
1	2025	2.3	2.13
1	2025	3	2.03
1	2025	4	2.97
1	2025	3.7	3.78
1	2025	3.3	3.94
1	2025	3.3	2.08
1	2025	2.3	2.02
1	2025	4	3.94
1	2025	3	2.88
1	2025	3.3	1.05
1	2025	3.3	2.91
1	2025	2.7
1	2025	3.7
1	2025	4
1	2025	2.3
2	2022	3.3	3.69
2	2022	2.7	2.29
2	2022	3.7	3.92
2	2022	2.7	3.43
2	2022	3.7	3.97
2	2022	3	2.67
2	2022	0
2	2022	3.7	3.67
2	2022	3	2.72
2	2022	3	3.37
2	2022	3	3.09
2	2022	2.3
2	2022	3.3	3.82
2	2022	3.3	3.15
2	2022	2.7	2.9
2	2022	3	3.48
2	2022	3	2.44
2	2022	3.3	3.43
2	2022	3.7	3.32
2	2022	2.7	2.78
2	2022	2.7	3.27
2	2022	4	4
2	2022	3	3.41
2	2022	3.3	3.44
2	2022	3.3	3.76
2	2022	3	3.84
2	2022	3.3	3.49
2	2022	3	3.23
2	2022	2.3	3.15
2	2022	1.3
2	2022	2	2.62
2	2022	3.7	3.29
2	2022	3.3	3.23
2	2022	2.7	2.68
2	2022	2.3	2.72
2	2022	3.7	3.8
2	2022	3	2.58
2	2022	3.3	3.61
2	2022	3	3.52
2	2022	3.7	3.72
2	2022	3	3.56
2	2022	2.3
2	2022	3	3.41
2	2022	3.7	3.85
2	2022	3.3	3.42
2	2022	2.7	2.78
2	2022	2.7	3.14
2	2022	3	3.64
2	2022	3.3	3.56
2	2022	2.3	2.97
2	2022	3.3	3.69
2	2022	3.3	3.66
2	2022	2.3	2.64
2	2022	4	3.83
2	2023	3	3.56
2	2023	3	2.86
2	2023	3.3	3.39
2	2023	3.3	3.62
2	2023	4	3.44
2	2023	4	4
2	2023	3.3	3.41
2	2023	4	3.94
2	2023	3.7	3.07
2	2023	3.3	3.27
2	2023	3.7	3.15
2	2023	1.3	2.49
2	2023	4	3.98
2	2023	3.7	3.78
2	2023	2	2.24
2	2023	3.7	3.92
2	2023	3.3
2	2023	1.3	2.81
2	2023	4	3.81
2	2023	3.3	2.9
2	2023	2.3	3.22
2	2023	2.3	3.04
2	2023	3.3	2.68
2	2023	3	3.75
2	2023	3.3	3.25
2	2023	0
2	2023	3.3	2.39
2	2023	3	2.72
2	2023	4	3.84
2	2023	3.3	3.19
2	2023	3.7	2.81
2	2023	2.7	2.98
2	2023	3	2.96
2	2023	3.7	3.31
2	2023	2.7	3.05
2	2023	1
2	2023	2	2.02
2	2023	2
2	2024	1.3	2.67
2	2024	3	3.47
2	2024	1.7	1.22
2	2024	2	2.36
2	2024	3	2.22
2	2024	2.3	2.27
2	2024	1.7	2.71
2	2024	4	2.52
2	2024	3.3	3.14
2	2024	1.7	2.75
2	2024	1.7	2.33
2	2024	3.7	3.98
2	2024	2.7	2.29
2	2024	3
2	2024	4	3.69
2	2024	3.3	2.89
2	2024	.
2	2024	1
2	2024	2.7	2.69
2	2024	3.3	3.49
2	2024	0
2	2024	3.7	3.43
2	2024	2	2.65
2	2024	2	2.41
2	2024	3.7	2.75
2	2024	2.3	2.21
2	2024	1.3	2.63
2	2024	2.3
2	2024	3	2.37
2	2024	1.7	2.71
2	2024	1.3	2.58
2	2024	3.3	3.17
2	2024	2.3	2.77
2	2024	3.7	2.51
2	2024	2.7	2.9
2	2024	3.3	3.45
2	2024	3	2.46
2	2024	2.3	2.04
2	2024	2.7	2.77
2	2024	1	2.51
2	2024	3.7	2.43
2	2024	1.3	1.79
2	2024	3.3	2.61
2	2024	3.3	2.71
2	2024	4	3.11
2	2024	1	2.63
2	2024	2	2.47
2	2024	4	3.89
2	2024	4	3.73
2	2024	.
2	2024	2.7	2.68
2	2024	0
2	2024	3.3	3.02
2	2024	2.3	2.02
2	2024	3.3	3.35
2	2024	1.7	2.41
2	2024	1.7	2.77
2	2024	3	2.41
2	2024	2.3	3.07
2	2024	3.7	2.94
2	2024	3.7	2.97
2	2024	1.3	2.67
2	2024	2.3	2.43
2	2024	2.7	2.47
2	2024	.
2	2024	2
3	2022	2.7	3.19
3	2022	2	2.66
3	2022	4	3.95
3	2022	2.7	3.37
3	2022	4	3.95
3	2022	2.3	3.39
3	2022
3	2022	3.7	3.91
3	2022	2.3	3.19
3	2022	3.3	3.3
3	2022	3.3	3.14
3	2022	.
3	2022	4	3.87
3	2022	4	3.69
3	2022	2.7	3.29
3	2022	3	3.47
3	2022	2.3	3.3
3	2022	3	3.39
3	2022	3.3	3.1
3	2022	0	2.35
3	2022	3	3.5
3	2022	3.7	3.91
3	2022	2.7	2.69
3	2022	3.3	3.33
3	2022	3.3	3.51
3	2022	4	3.69
3	2022	3.3	3.59
3	2022	2	2.87
3	2022	2.7	3.23
3	2022	.
3	2022	.	2.75
3	2022	3.3	3.33
3	2022	4	3.69
3	2022	3.3	2.61
3	2022	1.3	2.55
3	2022	3	3.77
3	2022	2.7	2.77
3	2022	2.7	3.47
3	2022	2.3	3.09
3	2022	3.7	3.89
3	2022	2.7	3.76
3	2022	.
3	2022	2.7	3.02
3	2022	4	3.87
3	2022	2.7	3.31
3	2022	3.3	2.71
3	2022	2.3	2.83
3	2022	2.7	3.57
3	2022	2.3	2.33
3	2022	2	3.07
3	2022	3	3.58
3	2022	3.3	3.25
3	2022	1.7	2.21
3	2022	2.7	3.39
3	2023	2	2.96
3	2023	3	2.89
3	2023	3	3.39
3	2023	3.3	3.67
3	2023	3	3.36
3	2023	4	3.98
3	2023	3.3	2.56
3	2023	3	3.72
3	2023	2.7	3.03
3	2023	2	2.76
3	2023	3.3	3.27
3	2023	1.7	2.14
3	2023	4	3.86
3	2023	3.3	3.77
3	2023	4	3.62
3	2023	3	3.55
3	2023	.
3	2023	2.7	1.91
3	2023	4	3.62
3	2023	3	3.12
3	2023	3.7	2.93
3	2023	2.3	2.39
3	2023	2.7	2.83
3	2023	3.3	3.46
3	2023	2.7	2.9
3	2023	.
3	2023	3.7	2.92
3	2023	3.3	2.75
3	2023	4	4
3	2023	2.3	3.04
3	2023	3.3	3.07
3	2023	3	3.18
3	2023	2.3	2.83
3	2023	2.7	2.96
3	2023	2	2.23
3	2023	1
3	2023	.	2.43
3	2023	2.3
3	2024	1.7	2.33
3	2024	3	3.73
3	2024	.	2.29
3	2024	2	2.55
3	2024	2.3	3.49
3	2024	1	2.19
3	2024	1.3	1.99
3	2024	3.3	3.32
3	2024	2.7	3.24
3	2024	1.7	2.91
3	2024	2.3	2.07
3	2024	4	3.95
3	2024	1.7	2.21
3	2024	.
3	2024	4	3.84
3	2024	3.7	3.17
3	2024	.
3	2024	.
3	2024	3.7	3.32
3	2024	3	3.5
3	2024	.
3	2024	3.7	3.85
3	2024	3.3	2.16
3	2024	1.3	2.85
3	2024	0	3.51
3	2024	.	3.06
3	2024	2	2.57
3	2024	.
3	2024	3	2.53
3	2024	0	2.67
3	2024	2.3	3.45
3	2024	1.3	3.45
3	2024	2.3	3.17
3	2024	2	2.45
3	2024	3	3.53
3	2024	3.3	3.54
3	2024	2.3	2.45
3	2024	2	2.63
3	2024	3	3.62
3	2024	1	2.04
3	2024	2	3.13
3	2024	.	2.62
3	2024	2.3	3.21
3	2024	2	2.63
3	2024	2.7	3.3
3	2024	1	2.17
3	2024	1.7	1.99
3	2024	3	3.82
3	2024	4	3.95
3	2024	.
3	2024	1.3	1.93
3	2024	.
3	2024	3	2.4
3	2024	.	2.48
3	2024	3.3	3.66
3	2024	1.3	2.39
3	2024	1	2.45
3	2024	1.7	2.17
3	2024	2.3	2.39
3	2024	3	3.05
3	2024	2.7	3.61
3	2024	1.3	1.43
3	2024	2	2.87
3	2024	1.3	2.07
3	2024	.
3	2024	1.7
4	2022	3.7	2.6
4	2022	3.3	2.52
4	2022	3.3	3.96
4	2022	3.3	2.73
4	2022	2.7	3.87
4	2022	4	2.85
4	2022	.
4	2022	3.7	3.54
4	2022	3.7	2.2
4	2022	3.7	2.56
4	2022	3.7	2.63
4	2022	.
4	2022	3.7	3.47
4	2022	3.7	3.49
4	2022	3.7	2.89
4	2022	3.7	3.56
4	2022	3.7	3.57
4	2022	3.7	2.8
4	2022	3.3	3.03
4	2022	3.3	2.24
4	2022	3.3	2.69
4	2022	3.3	3.79
4	2022	3.3	2.24
4	2022	3.3	2.88
4	2022	3.3	3.32
4	2022	3.3	3.53
4	2022	3.3	3.57
4	2022	3.3	2.63
4	2022	3.3	2.61
4	2022	.
4	2022	.	3.16
4	2022	3.3	2.44
4	2022	3.3	3.1
4	2022	3.3	2.47
4	2022	3.3	2.51
4	2022	3.3	3.7
4	2022	3.3	2.68
4	2022	3.3	3.62
4	2022	3.3	2.52
4	2022	3	3.59
4	2022	3	3.45
4	2022	.
4	2022	3	2.88
4	2022	3	3.44
4	2022	3	3.12
4	2022	3	2.61
4	2022	3	2.31
4	2022	3	3.72
4	2022	2.7	2.41
4	2022	2.7	2.56
4	2022	2.7	2.62
4	2022	2.7	3.12
4	2022	2.7	2.99
4	2022	2.3	3.05
4	2023	3.3	2.1
4	2023	3.3	2.71
4	2023	3.3	3.44
4	2023	3.7	3.64
4	2023	3.3	3.3
4	2023	4	4
4	2023	3.7	2.49
4	2023	3.7	3.96
4	2023	3.3	2.35
4	2023	3	3.23
4	2023	3.7	3.11
4	2023	3.3	2.45
4	2023	4	3.79
4	2023	4	3.78
4	2023	3.7	3.46
4	2023	3.7	3.84
4	2023	.
4	2023	3.3	1.63
4	2023	3.3	3.57
4	2023	3.3	3
4	2023	3.3	2.7
4	2023	3.7	3.18
4	2023	3.3	2.71
4	2023	3	3.75
4	2023	3.3	1.91
4	2023	.
4	2023	2.7	2.33
4	2023	4	2.98
4	2023	4	3.96
4	2023	3.7	3.16
4	2023	3.7	2.71
4	2023	2.7	2.76
4	2023	4	3.48
4	2023	3.3	2.93
4	2023	3.3	2.65
4	2023	.
4	2023	.	2.57
4	2023	3.7
5	2022	4	3.46
5	2022	3	2.69
5	2022	4	3.98
5	2022	3	2.96
5	2022	4	3.98
5	2022	3	3.23
5	2022	.
5	2022	4	3.84
5	2022	3.3	2.41
5	2022	4	3.12
5	2022	3.3	3.01
5	2022	.
5	2022	4	3.65
5	2022	4	3.81
5	2022	3.7	3.04
5	2022	4	3.89
5	2022	4	3.25
5	2022	3.3	2.79
5	2022	4	3.34
5	2022	3.3	2.05
5	2022	4	3.16
5	2022	3.3	3.9
5	2022	3.7	3.01
5	2022	3.7	3.2
5	2022	3.7	3.96
5	2022	3	3.4
5	2022	3.3	3.85
5	2022	3.3	2.69
5	2022	3.3	3.21
5	2022	.
5	2022	.	2.01
5	2022	3.7	3.5
5	2022	4	3.46
5	2022	3.7	3.35
5	2022	3	3.06
5	2022	3.7	3.85
5	2022	3	2.33
5	2022	4	3.85
5	2022	3.3	3.45
5	2022	3.3	3.9
5	2022	4	3.98
5	2022	.
5	2022	2.7	2.81
5	2022	4	3.8
5	2022	3.3	3.66
5	2022	3.3	2.96
5	2022	3.3	3.36
5	2022	3.7	3.91
5	2022	3	2.73
5	2022	4	2.79
5	2022	3.7	2.91
5	2022	4	3.4
5	2022	3.3	2.3
5	2022	4	3.46
5	2023	4	2.54
5	2023	3.7	3.08
5	2023	3.7	3.64
5	2023	3.7	3.86
5	2023	3.3	3.24
5	2023	4	3.96
5	2023	2.7	2.06
5	2023	3.7	3.85
5	2023	3.7	3.14
5	2023	3.7	3.4
5	2023	3.7	3.17
5	2023	2.7	2.08
5	2023	2.7	3.76
5	2023	4	3.62
5	2023	3.7	3.64
5	2023	4	3.84
5	2023	.
5	2023	3.3	1.53
5	2023	4	3.84
5	2023	2.3	2.69
5	2023	3.7	2.93
5	2023	4	3.27
5	2023	2.7	2.72
5	2023	3.7	3.79
5	2023	3.7	2.79
5	2023	.
5	2023	3.3	2.87
5	2023	4	3.64
5	2023	4	3.9
5	2023	4	3.14
5	2023	4	2.92
5	2023	4	3.14
5	2023	4	3.51
5	2023	4	3.19
5	2023	3.7	2.86
5	2023	.
5	2023	.	2.27
5	2023	4
